# Supplementary material for: Anti-CD44 Variant 10 Monoclonal Antibody Exerts Antitumor Activity in Mouse Xenograft Models of Oral Squamous Cell Carcinomas
Source: Int J Mol Sci. 2024 Aug 24;25(17):9190. doi: 10.3390/ijms25179190 (PMC11395228; doi:10.3390/ijms25179190)
Supplement: Supplementary file 1 [file ijms-25-09190-s001.zip]

Archive with 1 entries (1 files):
- ijms-3164526-supplementary.pdf
